# Supplementary material for: Diagnosis of Depth of Submucosal Invasion in Colorectal Cancer with AI Using Deep Learning
Source: Cancers (Basel). 2022 Oct 31;14(21):5361. doi: 10.3390/cancers14215361 (PMC9656054; doi:10.3390/cancers14215361)
Supplement: Supplementary file 1 [file cancers-14-05361-s001.zip]

Archive with 1 entries (1 files):
- cancers-1954167-supplementary.pdf
